# Supplementary material for: Virtual Reality and Physiotherapy in Post-Stroke Functional Re-Education of the Lower Extremity: A Controlled Clinical Trial on a New Approach
Source: J Pers Med. 2021 Nov 16;11(11):1210. doi: 10.3390/jpm11111210 (PMC8622451; doi:10.3390/jpm11111210)
Supplement: Supplementary file 1 [file jpm-11-01210-s001.zip]

Archive with 1 entries (1 files):
- jpm-1456559-supplementary.pdf
